# Supplementary material for: Seeing less to perform better: stroboscopic stimulation effects on padel volley accuracy and reactive agility
Source: PeerJ. 2026 Mar 30;14:e21038. doi: 10.7717/peerj.21038 (PMC13045835; doi:10.7717/peerj.21038)
Supplement: Supplemental Information 1 [file peerj-14-21038-s001.csv]

	PRE_ACU_CON	PRE_ACC_STROB	POST_ACU_CON	POST_ACC_STROB		RT_CON	TOTAL_RT_CON	ACIERTOS_CON	RT_STROB	TOTAL_RT_STROB	ACIERTOS_STROB		RA_CON	RA_STRO
1	62	8	55	58		1,46	42,48	29	1,51	43,97	29		43,8	45,3
2	57	30	63	53		1,6	48,29	30	1,34	40,23	30		48	40,2
3	41	22	49	45		1,45	43,55	30	1,42	41,18	29		43,5	42,6
4	38	33	38	41		2,13	55,61	26	1,89	54,97	29		63,9	56,7
5	59	21	61	59		1,87	56,36	30	1,58	47,42	30		56,1	47,4
6	38	20	44	49		1,56	46,98	30	1,58	47,56	30		46,8	47,4
7	51	23	54	61		1,38	41,65	30	1,21	34,36	30		41,4	36,3
8	40	11	43	49		1,32	39,7	30	1,31	39,3	30		39,6	39,3
9	38	26	55	53		1,79	51,94	29	1,52	45,73	30		53,7	45,6
10	52	30	50	56		2,01	56,45	28	1,95	58,79	30		60,3	58,5
11	53	35	60	59		1,4	42,29	30	1,41	42,41	30		42	42,3
12	49	28	50	55		1,34	40,29	30	1,41	42,42	30		40,2	42,3
13	60	13	51	57		1,38	40,25	29	1,49	44,84	30		41,4	44,7
14	25	23	39	60		1,57	47,38	30	1,22	36,6	30		47,1	36,6
15	48	22	52	67		1,25	37,68	30	1,43	43	30		37,5	42,9
16	45	19	53	49		1,23	36,9	30	1,46	43,9	30		36,9	43,8
17	43	14	41	46		1,55	46,56	30	1,34	40,38	30		46,5	40,2
18	46	12	46	56		1,63	47,29	29	1,64	44,36	27		48,9	49,2
19	37	12	36	47		1,45	43,64	30	1,36	40,9	30		43,5	40,8
